# Supplementary material for: The First Miniature, Small Foliose, Brown Xanthoparmelia in the Northern Hemisphere
Source: J Fungi (Basel). 2024 Aug 25;10(9):603. doi: 10.3390/jof10090603 (PMC11433398; doi:10.3390/jof10090603)
Supplement: Supplementary file 1 [file jof-10-00603-s001.zip]

Archive with 2 entries (2 files):
- Table S2.ods
- TableS1.ods
