# Supplementary material for: The First Miniature, Small Foliose, Brown Xanthoparmelia in the Northern Hemisphere
Source: J Fungi (Basel). 2024 Aug 25;10(9):603. doi: 10.3390/jof10090603 (PMC11433398; doi:10.3390/jof10090603)
Supplement: Supplementary file 1 [file jof-10-00603-s001.zip › Table S2.ods]

## Sheet: Hoja1
Species	Gen Bank acc. no.
Xanthoparmelia aff. subruginosa	MG695531
X. aff. subruginosa	MG695534
X. aff. subruginosa	MG695530
X. aff. subruginosa	MG695532
X. aff. subruginosa	MG695533
X. aff. supposita	HM125751
X. aff. supposita	HM125749
X. azaniensis	AY340874
X. azaniensis	EF042900
X. convexula	MG695544
X. olivascens	PP968419
X. olivascens	PP968420
X. ovealmbornii	EF042901
X. peltata	DQ980021
X. pseudocongensis	MG695563
X. pseudocongensis	MG695564
X. sp.	AY251433
X. sp.	JQ912346
X. tentaculina	HM125756
X. vs. squamariata	OQ356352
X. vs. squamariata	OQ356353
X. vs. squamariata	OQ356354
