# Supplementary material for: The First Miniature, Small Foliose, Brown Xanthoparmelia in the Northern Hemisphere
Source: J Fungi (Basel). 2024 Aug 25;10(9):603. doi: 10.3390/jof10090603 (PMC11433398; doi:10.3390/jof10090603)
Supplement: Supplementary file 1 [file jof-10-00603-s001.zip › TableS1.ods]

## Sheet: Hoja1
Species	Gen Bank acc. no.
Flavoparmelia caperata	AY581059
Flavopunctelia flaventior	AY581060
Melanelixia glabra	AY581064
Melanelixia subargentifera	AY581065
Melanohalea aff. subolivacea	JQ813693
Parmotrema fistulatum	AY581057
Parmotrema haitiensis	AY581055
Parmotrema pilosum	AY581056
Punctelia borreri	AY581088
Punctelia subrudecta	AY581089
Xanthoparmelia adhaerens	HM125744
Xanthoparmelia aff. delisei	AY581067
Xanthoparmelia aff. krogiae	MG695502
Xanthoparmelia aff. plittii	MG695503
Xanthoparmelia aff. plittii	MG695504
Xanthoparmelia aff. plittii	MG695506
Xanthoparmelia aff. plittii	MG695507
Xanthoparmelia aff. plittii	MG695508
Xanthoparmelia aff. plittii	MG695509
Xanthoparmelia aff. subruginosa	MG695530
Xanthoparmelia aff. subruginosa	MG695531
Xanthoparmelia aff. subruginosa	MG695532
Xanthoparmelia aff. subruginosa	MG695533
Xanthoparmelia aff. subruginosa	MG695534
Xanthoparmelia aff. supposita	HM125749
Xanthoparmelia aff. supposita	HM125751
Xanthoparmelia aff. vagans	AY581094
Xanthoparmelia aff. vicentei	AY581102
Xanthoparmelia atroviridis	JQ912314
Xanthoparmelia atroviridis	JQ912320
Xanthoparmelia atticoides	AY581066
Xanthoparmelia azaniensis	AY340874
Xanthoparmelia azaniensis	EF042900
Xanthoparmelia bibax	JQ912373
Xanthoparmelia brachinaensis	AY581062
Xanthoparmelia caliginosa	JQ912315
Xanthoparmelia competita	JQ912383
Xanthoparmelia condyloides	JQ912374
Xanthoparmelia conspersa	AY581096
Xanthoparmelia convexula	MG695544
Xanthoparmelia cordillerana	JQ912358
Xanthoparmelia crespoae	AY581097
Xanthoparmelia crespoae	AY581098
Xanthoparmelia delisei	AY581068
Xanthoparmelia digitiformis	AY581099
Xanthoparmelia exornata	EF042908
Xanthoparmelia glabrans	AY581069
Xanthoparmelia hottentota	EF042909
Xanthoparmelia hueana	AY581090
Xanthoparmelia hypoprotocetrarica	JQ912378
Xanthoparmelia hypoprotocetrarica	JQ912380
Xanthoparmelia ianthina	JQ912360
Xanthoparmelia lithophila	AY581077
Xanthoparmelia lithophilodes	AY581078
Xanthoparmelia loxodes	AY581070
Xanthoparmelia loxodes	AY581076
Xanthoparmelia mexicana	JQ912354
Xanthoparmelia mexicana	JQ912386
Xanthoparmelia mougeotii	AY037006
Xanthoparmelia mougeotii	AY581100
Xanthoparmelia murina	AY581079
Xanthoparmelia neoquintaria	JQ912382
Xanthoparmelia norcaphodes	AY581080
Xanthoparmelia notata	AY581101
Xanthoparmelia olivascens	PP968419
Xanthoparmelia olivascens	PP968420
Xanthoparmelia ovealmbornii	EF042901
Xanthoparmelia peltata	DQ980021
Xanthoparmelia perspersa	GU903339
Xanthoparmelia perspersa	GU992328
Xanthoparmelia perspersa	GU992329
Xanthoparmelia pokornyi	AY037005
Xanthoparmelia pokornyi	AY581075
Xanthoparmelia protomatrae	AY581104
Xanthoparmelia pseudocongensis	MG695563
Xanthoparmelia pseudocongensis	MG695564
Xanthoparmelia pseudoglabrans	JQ912316
Xanthoparmelia pulla	AY581071
Xanthoparmelia pulloides	AY037004
Xanthoparmelia quintarioides	JQ912318
Xanthoparmelia ralla	GU903335
Xanthoparmelia reptans	AY581102
Xanthoparmelia salkiboensis	MG695566
Xanthoparmelia salkiboensis	MG695567
Xanthoparmelia salkiboensis	MG695568
Xanthoparmelia saxeti	AY581063
Xanthoparmelia saxeti	HM125739
Xanthoparmelia scotophylla	AY581081
Xanthoparmelia semiviridis	AY581058
Xanthoparmelia somlöensis	AY581093
Xanthoparmelia sp.	AY251433
Xanthoparmelia sp.	JQ912346
Xanthoparmelia sp.	JQ912361
Xanthoparmelia sp.	JQ912367
Xanthoparmelia squamans	JQ912325
Xanthoparmelia squamans	JQ912327
Xanthoparmelia squamariata	OQ356352
Xanthoparmelia squamariata	OQ356353
Xanthoparmelia squamariata	OQ356354
Xanthoparmelia stenophylla	JQ912372
Xanthoparmelia subchalybaeizans	GU903336
Xanthoparmelia subdiffluens	AY581105
Xanthoparmelia subdomokosii	JQ912384
Xanthoparmelia subimitatrix	JQ912328
Xanthoparmelia subimitatrix	JQ912328
Xanthoparmelia subincerta	AY581073
Xanthoparmelia sublaevis	AY581106
Xanthoparmelia sublaevis	JQ912356
Xanthoparmelia subpodochroa	AY581082
Xanthoparmelia subprolixa	AY581074
Xanthoparmelia subverrucigera	AY581091
Xanthoparmelia tegeta	AY581107
Xanthoparmelia tentaculina	HM125756
Xanthoparmelia tinctina	AY581108
Xanthoparmelia tinctina	AY581109
Xanthoparmelia tinctina	AY581110
Xanthoparmelia tinctina	JQ912365
Xanthoparmelia tinctina	JQ912368
Xanthoparmelia tinctina	MG695591
Xanthoparmelia tortula	HM125742
Xanthoparmelia transvaalensis	AY581095
Xanthoparmelia verrucigera	AY581111
Xanthoparmelia verrucigera	JQ912362
Xanthoparmelia verruculifera	JQ912321
Xanthoparmelia vicentei	AY581103
Xanthoparmelia vicentei	AY581112
Xanthoparmelia xanthomelaena	HM125740
